# Supplementary material for: Transcription factor ZBTB42 is a novel prognostic factor associated with immune cell infiltration in glioma
Source: Front Pharmacol. 2023 Jan 25;14:1102277. doi: 10.3389/fphar.2023.1102277 (PMC9905726; doi:10.3389/fphar.2023.1102277)
Supplement: Supplementary file 7 [file Table1.XLSX]

## Sheet: Sheet1
Table S1. Clinical characteristics of glioma samples from Xiangya hospital
Sample ID	Gender	Age	Pathological grade	Pathological diagnosis
1	Female	45	Normal	Normal
2	Female	75	Normal	Normal
3	Male	72	Normal	Normal
4	Female	35	Normal	Normal
5	Female	44	Normal	Normal
6	Male	37	Normal	Normal
7	Male	56	Normal	Normal
8	Female	53	Normal	Normal
9	Female	44	Normal	Normal
10	Male	72	Normal	Normal
11	Female	50	Normal	Normal
12	Female	53	II	Diffuse astrocytoma: IDH mutation, 1p19q non-deletion, MGMT unmythelation
13	Male	58	II	Diffuse astrocytoma: IDH mutation, 1p19q non-deletion, MGMT mythelation
14	Male	44	II	Astrocytoma: IDHmutation, 1p19q codeletion, MGMT mythelation
15	Male	47	II	Oligodendroglioma: IDH mutation, 1p19q codeletion, MGMT mythelation
16	Female	39	II	Diffuse astrocytoma: IDH mutation, 1p19q non-deletion, MGMT unmythelation
17	Male	46	III	Anaplastic astrocytoma: IDH mutation, 1p19q non-deletion, MGMT unmythelation
18	Femal	59	III	Anaplastic astrocytoma: IDH wild type, 1p19q non-deletion, MGMT mythelation
19	Female	37	III	Anaplastic oligodendroglioma: IDH mutation, 1p19q codeletion, MGMT mythelation
20	Female	51	III	Anaplastic astrocytoma: IDH wild type, 1p19q codeletion, MGMT unmythelation
21	Male	58	IV	Glioblastoma: IDH wild type, 1p19q codeletion, MGMT unmythelation
22	Female	46	IV	Glioblastoma: IDH wild type, 1p19q non-deletion, MGMT mythelation
23	Male	61	IV	Glioblastoma: IDH wild type, 1p19q non-deletion, MGMT mythelation
24	Male	55	IV	Glioblastoma: IDH wild type, 1p19q non-deletion, MGMT mythelation
25	Male	50	IV	Glioblastoma: IDH wild type, 1p19q non-deletion, MGMT mythelation
26	Female	72	IV	Glioblastoma: IDH wild type, 1p19q codeletion, MGMT unmythelation
